# Supplementary material for: A cross-sectional study of the nasal and fecal microbiota of sows from different health status within six commercial swine farms
Source: PeerJ. 2021 Sep 17;9:e12120. doi: 10.7717/peerj.12120 (PMC8451438; doi:10.7717/peerj.12120)
Supplement: Supplemental Information 6 [file peerj-09-12120-s006.csv]

index	Unassigned;__;__;__;__;__;__	d__Archaea;p__Euryarchaeota;c__Methanobacteria;o__Methanobacteriales;f__Methanobacteriaceae;g__Methanobrevibacter;__	d__Archaea;p__Euryarchaeota;c__Methanobacteria;o__Methanobacteriales;f__Methanobacteriaceae;g__Methanobrevibacter;s__Methanobrevibacter_ruminantium	d__Archaea;p__Euryarchaeota;c__Methanobacteria;o__Methanobacteriales;f__Methanobacteriaceae;g__Methanobrevibacter;s__Methanobrevibacter_wolinii	d__Archaea;p__Thermoplasmatota;c__Thermoplasmata;o__Methanomassiliicoccales;f__Methanomethylophilaceae;g__uncultured;__	d__Bacteria;__;__;__;__;__;__	d__Bacteria;p__Actinobacteriota;c__Actinobacteria;o__Actinomycetales;f__Actinomycetaceae;g__Actinomyces;__	d__Bacteria;p__Actinobacteriota;c__Actinobacteria;o__Actinomycetales;f__Actinomycetaceae;g__Arcanobacterium;s__uncultured_bacterium	d__Bacteria;p__Actinobacteriota;c__Actinobacteria;o__Actinomycetales;f__Actinomycetaceae;g__Flaviflexus;s__uncultured_bacterium	d__Bacteria;p__Actinobacteriota;c__Actinobacteria;o__Actinomycetales;f__Actinomycetaceae;g__Mobiluncus;__	d__Bacteria;p__Actinobacteriota;c__Actinobacteria;o__Actinomycetales;f__Actinomycetaceae;g__Trueperella;s__Trueperella_pyogenes	d__Bacteria;p__Actinobacteriota;c__Actinobacteria;o__Bifidobacteriales;f__Bifidobacteriaceae;g__Bifidobacterium;__	d__Bacteria;p__Actinobacteriota;c__Actinobacteria;o__Corynebacteriales;f__Corynebacteriaceae;g__Corynebacterium;__	d__Bacteria;p__Actinobacteriota;c__Actinobacteria;o__Corynebacteriales;f__Corynebacteriaceae;g__Corynebacterium;s__Corynebacterium_maris	d__Bacteria;p__Actinobacteriota;c__Actinobacteria;o__Corynebacteriales;f__Corynebacteriaceae;g__Corynebacterium;s__Corynebacterium_urealyticum	d__Bacteria;p__Actinobacteriota;c__Actinobacteria;o__Corynebacteriales;f__Dietziaceae;g__Dietzia;__	d__Bacteria;p__Actinobacteriota;c__Actinobacteria;o__Micrococcales;f__Microbacteriaceae;g__Microbacterium;__	d__Bacteria;p__Actinobacteriota;c__Actinobacteria;o__Micrococcales;f__Micrococcaceae;g__Kocuria;__	d__Bacteria;p__Actinobacteriota;c__Actinobacteria;o__Micrococcales;f__Promicromonosporaceae;g__Cellulosimicrobium;__	d__Bacteria;p__Actinobacteriota;c__Actinobacteria;o__Propionibacteriales;f__Propionibacteriaceae;g__Propionibacterium;__	d__Bacteria;p__Actinobacteriota;c__Actinobacteria;o__Propionibacteriales;f__Propionibacteriaceae;g__Tessaracoccus;__	d__Bacteria;p__Actinobacteriota;c__Coriobacteriia;o__Coriobacteriales;__;__;__	d__Bacteria;p__Actinobacteriota;c__Coriobacteriia;o__Coriobacteriales;f__Atopobiaceae;g__Atopobium;__	d__Bacteria;p__Actinobacteriota;c__Coriobacteriia;o__Coriobacteriales;f__Atopobiaceae;g__Olsenella;__	d__Bacteria;p__Actinobacteriota;c__Coriobacteriia;o__Coriobacteriales;f__Atopobiaceae;g__Olsenella;s__uncultured_bacterium	d__Bacteria;p__Actinobacteriota;c__Coriobacteriia;o__Coriobacteriales;f__Atopobiaceae;g__uncultured;s__uncultured_bacterium	d__Bacteria;p__Actinobacteriota;c__Coriobacteriia;o__Coriobacteriales;f__Coriobacteriaceae;g__Collinsella;__	d__Bacteria;p__Actinobacteriota;c__Coriobacteriia;o__Coriobacteriales;f__Coriobacteriales_Incertae_Sedis;g__Phoenicibacter;s__uncultured_bacterium	d__Bacteria;p__Actinobacteriota;c__Coriobacteriia;o__Coriobacteriales;f__Eggerthellaceae;__;__	d__Bacteria;p__Actinobacteriota;c__Coriobacteriia;o__Coriobacteriales;f__Eggerthellaceae;g__DNF00809;s__Coriobacteriaceae_bacterium	d__Bacteria;p__Actinobacteriota;c__Coriobacteriia;o__Coriobacteriales;f__Eggerthellaceae;g__Denitrobacterium;s__Eggerthellaceae_bacterium	d__Bacteria;p__Actinobacteriota;c__Coriobacteriia;o__Coriobacteriales;f__Eggerthellaceae;g__Enterorhabdus;s__uncultured_bacterium	d__Bacteria;p__Actinobacteriota;c__Coriobacteriia;o__Coriobacteriales;f__Eggerthellaceae;g__uncultured;s__uncultured_bacterium	d__Bacteria;p__Actinobacteriota;c__Coriobacteriia;o__Coriobacteriales;f__uncultured;g__uncultured;s__uncultured_bacterium	d__Bacteria;p__Bacteroidota;c__Bacteroidia;o__Bacteroidales;__;__;__	d__Bacteria;p__Bacteroidota;c__Bacteroidia;o__Bacteroidales;f__Bacteroidaceae;g__Bacteroides;__	d__Bacteria;p__Bacteroidota;c__Bacteroidia;o__Bacteroidales;f__Bacteroidaceae;g__Bacteroides;s__Bacteroides_coprophilus	d__Bacteria;p__Bacteroidota;c__Bacteroidia;o__Bacteroidales;f__Bacteroidaceae;g__Bacteroides;s__Bacteroides_eggerthii	d__Bacteria;p__Bacteroidota;c__Bacteroidia;o__Bacteroidales;f__Bacteroidaceae;g__Bacteroides;s__Bacteroides_plebeius	d__Bacteria;p__Bacteroidota;c__Bacteroidia;o__Bacteroidales;f__Bacteroidaceae;g__Bacteroides;s__uncultured_bacterium	d__Bacteria;p__Bacteroidota;c__Bacteroidia;o__Bacteroidales;f__Bacteroidales_BS11_gut_group;g__Bacteroidales_BS11_gut_group;s__uncultured_bacterium	d__Bacteria;p__Bacteroidota;c__Bacteroidia;o__Bacteroidales;f__Bacteroidales_RF16_group;g__Bacteroidales_RF16_group;__	d__Bacteria;p__Bacteroidota;c__Bacteroidia;o__Bacteroidales;f__Bacteroidales_RF16_group;g__Bacteroidales_RF16_group;s__uncultured_bacterium	d__Bacteria;p__Bacteroidota;c__Bacteroidia;o__Bacteroidales;f__F082;g__F082;__	d__Bacteria;p__Bacteroidota;c__Bacteroidia;o__Bacteroidales;f__F082;g__F082;s__uncultured_bacterium	d__Bacteria;p__Bacteroidota;c__Bacteroidia;o__Bacteroidales;f__Marinifilaceae;g__Butyricimonas;__	d__Bacteria;p__Bacteroidota;c__Bacteroidia;o__Bacteroidales;f__Marinifilaceae;g__Odoribacter;s__Odoribacter_sp.	d__Bacteria;p__Bacteroidota;c__Bacteroidia;o__Bacteroidales;f__Muribaculaceae;g__CAG-873;s__uncultured_bacterium	d__Bacteria;p__Bacteroidota;c__Bacteroidia;o__Bacteroidales;f__Muribaculaceae;g__Muribaculaceae;__
802.283	17	2633	42	0	0	0	10	12	0	0	0	127	0	0	0	0	0	0	0	0	0	0	0	0	0	10	0	5	17	0	0	0	249	208	60	31	0	0	0	0	0	0	0	0	32	0	0	0	0
802.284	10	232	0	0	0	0	0	0	0	0	0	118	0	0	0	0	0	0	0	0	0	0	0	0	0	14	0	0	16	0	0	0	84	139	21	0	0	0	0	0	0	0	0	0	0	0	0	0	0
802.285	29	336	0	12	0	0	11	0	0	0	0	62	0	0	0	0	0	0	0	0	0	0	0	0	0	13	0	9	0	0	0	24	145	212	36	38	0	0	0	0	0	0	0	0	20	0	0	0	6
802.286	82	833	0	19	3	0	40	0	0	0	0	137	36	0	0	0	0	0	0	0	0	0	0	0	0	19	0	0	55	0	0	0	337	313	154	162	0	0	39	0	0	0	0	0	41	0	0	0	58
802.287	7	1036	0	0	0	8	4	0	0	0	0	80	43	0	0	0	0	0	0	0	0	0	0	0	18	35	0	0	34	0	0	0	125	184	90	51	0	0	9	0	0	0	8	0	108	0	0	0	65
802.288	6	1463	0	29	0	0	0	0	0	0	0	216	0	0	0	0	0	0	0	0	0	6	0	0	18	25	0	0	50	0	0	0	180	167	42	35	0	0	0	0	0	0	0	0	13	0	0	0	0
802.289	0	375	0	0	0	0	0	0	0	0	0	20	11	0	0	0	0	0	0	0	0	0	0	0	0	13	0	0	23	0	0	0	100	103	0	0	0	0	0	0	0	0	0	0	0	0	0	0	0
802.29	0	7799	0	0	0	0	14	0	0	0	0	173	15	0	0	0	0	0	0	0	0	0	0	0	7	30	0	0	59	0	0	0	265	215	16	131	0	0	0	0	0	0	0	0	0	0	0	0	0
802.291	4	5159	0	0	0	0	0	0	0	0	0	123	30	0	0	0	0	0	0	0	0	0	0	0	7	34	0	0	117	0	0	0	250	194	5	41	0	0	10	0	0	0	0	0	0	0	0	0	0
802.292	31	2371	0	0	0	0	140	102	0	0	0	98	141	0	0	0	0	0	0	0	0	0	0	0	18	23	0	0	29	0	0	0	165	187	0	308	0	0	150	0	0	0	0	0	0	0	0	0	0
802.293	2	1520	0	0	0	0	34	9	0	0	0	179	116	14	0	0	0	0	33	0	0	0	0	8	0	22	0	0	30	0	0	0	166	80	8	107	0	0	0	0	8	0	0	0	0	0	0	0	33
802.294	23	1109	0	0	0	0	103	0	14	0	28	255	278	55	42	29	9	0	0	0	0	0	0	0	21	23	9	0	13	26	0	0	205	202	118	725	0	0	36	0	7	0	0	0	16	0	0	0	35
802.295	0	3331	0	32	0	0	0	0	0	0	0	0	108	0	0	0	0	0	0	0	0	0	0	0	0	9	0	0	0	0	0	125	194	101	13	0	0	0	0	0	33	0	0	17	0	0	0	0	71
802.296	2	2280	0	0	0	0	0	0	0	0	0	133	0	0	0	0	0	0	0	0	0	0	0	0	0	14	0	0	36	0	0	0	131	167	10	89	0	0	12	0	0	0	0	0	0	0	0	0	0
802.297	0	1990	0	0	0	0	0	0	0	0	0	42	0	0	0	0	0	0	0	0	0	0	0	0	0	0	0	0	0	0	0	22	65	92	0	0	0	0	0	0	20	0	0	0	0	0	0	0	145
802.298	13	3755	0	0	0	5	0	0	0	0	0	41	0	0	0	0	0	0	0	0	0	0	4	0	0	0	9	0	9	0	0	0	102	141	21	33	0	0	0	0	311	0	0	0	0	0	0	0	211
802.299	0	2995	0	0	0	0	0	0	0	0	0	102	0	0	0	0	0	0	0	0	0	0	0	0	0	14	0	0	0	0	0	70	142	129	15	48	6	0	23	0	118	0	0	0	14	0	0	0	18
802.3	0	1573	0	0	0	0	0	0	0	0	0	331	0	0	0	0	0	0	0	0	0	0	0	0	0	14	7	0	25	0	0	0	122	130	18	0	0	0	0	0	75	0	0	0	0	0	0	0	92
802.301	12	654	0	0	0	0	4	0	0	0	0	113	0	0	0	0	0	0	0	0	0	0	0	8	0	11	0	0	14	0	0	0	101	122	125	10	0	0	0	0	228	6	0	0	9	0	0	0	139
802.302	0	996	0	0	0	0	0	0	0	0	0	45	0	0	0	0	0	0	0	0	0	0	0	0	0	41	0	0	31	0	0	0	94	133	24	0	0	0	0	0	33	0	0	0	14	0	0	0	166
802.303	33	801	0	18	3	0	0	0	0	8	0	137	30	0	0	0	0	0	0	6	0	0	0	0	0	41	0	0	26	0	0	0	140	150	27	56	0	0	0	0	208	0	7	0	127	0	0	0	181
802.304	0	295	0	11	0	0	0	0	0	0	0	33	0	0	0	0	0	0	0	0	0	0	0	0	0	0	0	0	0	0	0	0	67	133	16	0	0	0	0	0	346	0	0	0	14	0	0	0	12
802.305	0	421	0	0	0	0	0	0	0	0	0	0	0	0	0	0	0	0	0	0	0	0	0	0	0	0	0	0	0	0	0	0	22	62	10	41	0	0	0	0	7	0	0	0	11	0	0	0	61
802.306	0	2334	0	0	0	0	0	0	0	0	0	40	0	0	0	0	0	0	0	0	0	0	0	0	0	11	0	0	0	0	0	0	56	88	21	55	0	0	4	0	0	0	0	0	57	0	0	0	41
802.307	11	1077	0	0	4	0	0	0	0	4	0	133	0	0	0	0	0	0	0	0	0	0	0	0	7	19	0	0	11	0	0	0	111	199	57	83	0	0	0	0	162	0	0	0	133	0	0	0	191
802.308	21	952	0	0	0	0	0	0	0	0	0	16	0	0	0	0	0	0	0	0	0	0	0	0	0	3	0	0	0	0	0	0	47	106	52	158	0	0	138	0	75	0	0	0	130	0	0	0	15
802.309	2	297	0	0	0	0	0	0	0	0	0	65	8	0	0	0	0	0	0	0	0	0	0	0	0	13	0	0	0	0	0	0	62	0	22	49	0	0	0	0	80	0	4	0	37	0	0	0	64
802.31	8	433	0	32	0	0	18	0	0	0	0	67	0	0	0	0	0	0	0	0	0	0	0	0	0	51	0	0	28	0	0	0	145	180	32	182	0	0	3	0	14	0	20	0	36	0	0	0	390
802.311	6	1283	0	0	0	0	0	0	0	0	0	88	0	0	0	0	0	0	0	0	0	0	0	0	0	0	0	0	2	0	0	0	24	64	45	148	0	0	0	6	0	0	0	0	5	0	0	0	15
802.312	5	1744	0	0	0	0	0	0	0	0	0	69	35	0	0	0	0	0	0	12	0	0	0	0	0	6	6	0	5	0	0	7	203	150	59	709	0	0	28	38	48	0	0	0	14	0	0	30	54
802.313	0	217	0	0	0	0	0	0	0	0	0	10	0	0	0	0	0	0	0	0	0	0	0	0	0	4	0	0	0	0	0	0	24	85	0	13	0	0	0	0	0	0	0	0	0	0	0	0	6
802.314	11	9670	0	0	15	0	0	0	0	0	0	106	0	0	0	0	0	0	0	0	0	0	0	0	0	19	0	0	23	0	0	0	150	128	99	80	5	0	72	0	193	0	5	0	90	0	0	0	46
802.315	11	2076	0	28	0	0	0	0	0	0	0	98	19	0	0	0	0	0	0	0	0	0	0	0	17	17	0	11	15	0	0	0	160	160	73	168	0	0	0	0	295	0	0	0	63	0	0	0	152
802.316	40	1515	0	89	0	0	0	0	0	0	0	0	103	0	0	0	0	0	0	0	8	0	0	0	25	34	11	0	38	0	4	0	302	153	140	1152	0	0	16	19	883	0	0	0	58	38	0	42	142
802.317	20	1879	0	55	0	0	0	0	0	0	0	83	104	0	0	0	0	12	0	0	0	2	0	0	29	34	0	0	64	0	0	0	289	219	184	1299	0	21	29	0	1005	5	0	0	68	33	2	28	111
802.318	29	1163	0	0	0	5	0	0	0	0	0	293	99	0	0	0	0	0	0	13	0	0	0	0	23	46	0	0	40	0	0	0	263	250	275	511	0	0	14	0	480	10	19	0	102	0	0	0	392
[truncated: 338 more columns]
